# Supplementary material for: Ternary Organic Solar Cells by Small Amount of Efficient Light Absorption Polymer PSEHTT as Third Component Materials
Source: Molecules. 2023 Sep 27;28(19):6832. doi: 10.3390/molecules28196832 (PMC10574318; doi:10.3390/molecules28196832)
Supplement: Supplementary file 1 [file molecules-28-06832-s001.zip]

Archive with 1 entries (1 files):
- molecules-2629885-supplementary.pdf
